# Supplementary material for: SMG-6 mRNA cleavage stalls ribosomes near premature stop codons in vivo
Source: Nucleic Acids Res. 2022 Aug 11;50(15):8852–66. doi: 10.1093/nar/gkac681 (PMC9410879; doi:10.1093/nar/gkac681)
Supplement: gkac681_Supplemental_Files [file gkac681_supplemental_files.zip]

Archive with 3 entries (3 files):
- 220323_TableS1.xlsx
- 220323_TableS2.xlsx
- 220627_supplement.pdf
