# Supplementary material for: SMG-6 mRNA cleavage stalls ribosomes near premature stop codons in vivo
Source: Nucleic Acids Res. 2022 Aug 11;50(15):8852–66. doi: 10.1093/nar/gkac681 (PMC9410879; doi:10.1093/nar/gkac681)
Supplement: gkac681_Supplemental_Files [file gkac681_supplemental_files.zip › 220323_TableS1.xlsx]

## Sheet: Sheet1
Strain #	Genotype	Strain Construction	Sequence around any CRISPR/Cas9-introduced mutations
WJA 4009	unc-54(srf0705;r308mut) I; pelo-1(cc2849);III skih-2(cc2854;PTC) IV	Made by CRISPR/Cas9	gaacaacgtgccggacttctcattgttcagcgcaacgtc cgt GAc tgA tgA TcA ctccgtacctgggaatggttcaagctttacggaaaggtc
WJA 4010	unc-54(srf0736;r308mut) I; pelo-1(cc2849);III skih-2(cc2854;PTC) IV	Made by CRISPR/Cas9	gaacaacgtgccggacttctcattgttcagcgcaacgtc cgg tGA ctg Atg ATc Actccgtacctgggaatggttcaagctttacggaaaggtc
WJA 4011	unc-54(srf2110;r308mut) I; pelo-1(cc2849);III skih-2(cc2854;PTC) IV	Made by CRISPR/Cas9	gaacaacgtgccggacttctcattgttcagcgcaacgtc cgt GAc AgA tgA TcA ctccgtacctgggaatggttcaagctttacggaaaggtc
WJA 0027	smg-1(e1228)I	Hodgkin 1989	N/A
WJA 2102	smg-6 (srf2102; D1070A)III	Made by CRISPR/Cas9
WJA 0639	PD1074 (VC2010, N2)	wild type animals	N/A
WJA 7019	rrrSi387[Pdpy-30::mCherry::h2b::NMDE::tbb-2::operon::gfp::h2b::tbb-2; unc-119(+)]II	Guo et al., 2021	N/A
WJA 0884	unc-54(r293)I; rrrSi387[Pdpy-30::mCherry::h2b::NMDE::tbb-2::operon::gfp::h2b::tbb-2; unc-119(+)]II	Made by crossing	N/A
WJA 3039	unc-54(r293), smg-1(e1228) I; rrrSi387[Pdpy-30::mCherry::h2b::NMDE::tbb-2::operon::gfp::h2b::tbb-2; unc-119(+)]II	Made by crossing	N/A
WJA 3050	smg-4(az152) V|unc-54(r293) I; rrrSi387[Pdpy-30::mCherry::h2b::NMDE::tbb-2::operon::gfp::h2b::tbb-2; unc-119(+)]II	Made by crossing	N/A
WJA 3040	unc-54(r293), smg-5(r860) I; rrrSi387[Pdpy-30::mCherry::h2b::NMDE::tbb-2::operon::gfp::h2b::tbb-2; unc-119(+)]II	Made by crossing	N/A
WJA 0885	unc-54(r293)I; rrrSi387[Pdpy-30::mCherry::h2b::NMDE::tbb-2::operon::gfp::h2b::tbb-2; unc-119(+)]II; smg-6(srf0841|DTN>DAA)III	Made by crossing	N/A
WJA 5106	smg-6(srf2102;D1070A) pelo-1(cc2849)III; skih-2(cc2854)IV	Arribere and Fire 2018	N/A
WJA 0043	skih-2(cc2854)IV; pelo-1(cc2849)III	Arribere and Fire 2018	N/A
WJA 0739	smg-6(srf0739;3xFLAG::SMG-6)III	Made by CRISPR/Cas9	tatctcaaaattccaaatttccagctcaccaagcaaaATG gattataaagatcatgacggagattataaagaccatgatattgattataaagatgacgatgataag AACGGAGACACAGACGCCTCGTCATCTAGGACGGGAGCTC
WJA 0858	smg-6(srf0858|3xFLAG::E1105A)III	Made by CRISPR/Cas9	aatgttttttttttttttttttttcaaattttttttatttcagTGCTCGAtGctCTGCAATACATTGCCAAACTGAGCCCACTCGACTCAA
WJA 0856	smg-6(srf0856|3xFLAG::E1105Q)III	Made by CRISPR/Cas9	aatgttttttttttttttttttttcaaattttttttatttcagTGCTCGACcAgCTGCAATACATTGCCAAACTGAGCCCACTCGACTCAA
WJA 0850	smg-6(srf0850|3xFLAG::D1214A)III	Made by CRISPR/Cas9	GCCACCGAAATTTCCCAAAAATGTGTGCTCATCACCGGAGctCGAGGCTTGACGATCAAAGCAATCGGAAATAATTTCCCGT
WJA 0841	smg-6(srf0841|3xFLAG::DTN>DAA)III	Made by CRISPR/Cas9	ctccgaaaattttcagATCCATCCGGAATATCTGATACCtGAtgCcgcgGTGCTCATTGGAGACCTCCAACTGATGAAAAATC
PD 1748	unc-54(e1092)I; pelo-1(cc2849)III; skih-2(cc2854)IV	Arribere and Fire 2018
