# Supplementary material for: SMG-6 mRNA cleavage stalls ribosomes near premature stop codons in vivo
Source: Nucleic Acids Res. 2022 Aug 11;50(15):8852–66. doi: 10.1093/nar/gkac681 (PMC9410879; doi:10.1093/nar/gkac681)
Supplement: gkac681_Supplemental_Files [file gkac681_supplemental_files.zip › 220323_TableS2.xlsx]

## Sheet: Sheet1
Library	Strain used	Type of Library	Accesion Number (SRA)	Figure/Supplemental Figure used in
sAC3	WJA 0639	RNA-seq	SAMN26935146	Figure 2D
sAC4	WJA 0027	RNA-seq	SAMN26935147	Figure 2D
sAC5	WJA 2102	RNA-seq	SAMN26935148	Figure 2D
sAC6	WJA 0639	RNA-seq	SAMN26935149	Figure 2D
sAC7	WJA 0027	RNA-seq	SAMN26935150	Figure 2D
sAC8	WJA 2102	RNA-seq	SAMN26935151	Figure 2D
sES6	WJA 0043	15-18 Ribo-seq	SAMN26935152	Rep of Figure 3
sES7	WJA 5106	15-18 Ribo-seq	SAMN26935153	Rep of Figure 3
SJA209_Lig	PD 1748	3’ OH 3’ RACE	SAMN26935154	Figure 1, 5, S7 (with 15-18nt Ribo-seq from (Arribere & Fire, 2018))
SJA209_Lig_PNK	PD 1748	3’ OH+ 3’ P 3’ RACE	SAMN26935155	Figure 1, 5, S7 (with 15-18nt Ribo-seq from (Arribere & Fire, 2018))
sMM12	WJA 0639	20-30 Ribo-seq	SAMN26935156	Figure S5
sMM13	WJA 0639	20-30 Ribo-seq	SAMN26935157	Figure S5
SJK40	WJA 0043	15-18nt Ribo-seq	SAMN26935158	Figure 3
SJK41	WJA 0043	~21nt Ribo-seq	SAMN26935159	Figure 3
SJK42	WJA 0043	28-30nt Ribo-seq	SAMN26935160	Figure 3
SJK43	WJA 5106	15-18nt Ribo-seq	SAMN26935161	Figure 3
SJK44	WJA 5106	~21nt Ribo-seq	SAMN26935162	Figure 3
SJK45	WJA 5106	28-30nt Ribo-seq	SAMN26935163	Figure 3
SJK30	WJA 4009	15-18nt Ribo-seq	SAMN26935164	Figure 6, S8
SJK31	WJA 4010	15-18nt Ribo-seq	SAMN26935165	Figure 6, S8, S9
SJK32	WJA 4011	15-18nt Ribo-seq	SAMN26935166	Figure 6, S8
SJK37	WJA 4009	28-30nt Ribo-seq	SAMN26935167	Figure 6, S8
SJK38	WJA 4010	28-30nt Ribo-seq	SAMN26935168	Figure 6, S8
SJK39	WJA 4011	28-30nt Ribo-seq	SAMN26935169	Figure 6, S8
